# Supplementary material for: In action—an early warning system for the detection of unexpected or novel pathogens
Source: Virus Evol. 2021 Sep 25;7(2):veab085. doi: 10.1093/ve/veab085 (PMC8542707; doi:10.1093/ve/veab085)
Supplement: veab085_Supp [file veab085_supp.zip]

Archive with 2 entries (2 files):
- Santos_EarlyWarningSystem_Supplementary_Figures.pdf
- Santos_etal_EarlyWarningSystem_SupplementaryTables_revised_210902.xlsx
