# Supplementary material for: In action—an early warning system for the detection of unexpected or novel pathogens
Source: Virus Evol. 2021 Sep 25;7(2):veab085. doi: 10.1093/ve/veab085 (PMC8542707; doi:10.1093/ve/veab085)
Supplement: veab085_Supp [file veab085_supp.zip › Santos_etal_EarlyWarningSystem_SupplementaryTables_revised_210902.xlsx]

## Sheet: Table S1
Table S1. The generic highthroughput sequence (HTS) datasets from the 2018-29 West Nile Virus epidemics in Germany. Information includes sample identification number (FLI code), dataset name (library number), common names (host name) and species names of hosts, organ samples prepared for unbiased HTS, and total number of sequences reads per library.
FLI code	Library number	Host/Code	Species name	Organ	City	Total Number of Reads
ED-I-33/18	lib02726	Great Grey Owl #6	Strix nebulosa	Spleen tissue	Halle (Saale), Saxony-Anhalt	6998553
ED-I-90/18	lib02896	Great Grey Owl #1	Strix nebulosa	brain tissue	Poing, Bavaria	9151821
ED-I-114/18	lib02898	Great Grey Owl #2	Strix nebulosa	organ mix	Poing, Bavaria	6815738
ED-I-82/18	lib02914	Goshawk #1	Accipiter gentilis	brain tissue	Klein Weissandt, Saxony-Anhalt	11502960
ED-I-142/18	lib02916	Tawny Owl	Strix aluco	brain tissue	Bad Lauchstaedt, Saxony-Anhalt	3367811
ED-I-89/18	lib02959	Goshawk #2	Accipiter gentilis	brain tissue	Bad Dueben, Saxony	10508755
ED-I-127/18	lib02961	Horse #1	Equus ferus caballus	Brain tissue	Plessa OT Kahla, Brandenburg	5712820
ED-I-127/18	lib02962	Horse #1	Equus ferus caballus	Spinal cord tissue	Plessa OT Kahla, Brandenburg	5017979
ED-I-79/18	lib03038	Snowy Owl #1	Bubo scandiacus	Brain tissue	Berlin, Berlin	4347713
ED-I-79/18	lib03039	Snowy Owl #1	Bubo scandiacus	Spleen tissue	Berlin, Berlin	6960872
ED-I-107-18	lib03041	Snowy Owl #2	Bubo scandiacus	brain tissue	Berlin Friedrichsfelde, Berlin	5876065
ED-I-107-18	lib03042	Snowy Owl #2	Bubo scandiacus	kidney tissue	Berlin Friedrichsfelde, Berlin	6470149
ED-I-62/19	lib03378	Snowy Owl #3	Bubo scandiacus	heart tissue	Lutherstadt Wittenberg, Saxony Anhalt	2709343
ED-I-83/19	lib03379	Great Grey Owl #3	Strix nebulosa	liver tissue	Lutherstadt Wittenberg, Saxony Anhalt	3000996
ED-I-85/19	lib03380	Snowy Owl #4	Bubo scandiacus	liver tissue	Berlin Friedrichsfelde, Berlin	3871943
ED-I-87/19	lib03381	Blue Tit #1	Cyanistes caeruleus	brain tissue	Halle, Saxony-Anhalt	4378747
ED-I-118/19	lib03382	Snowy Owl #5	Bubo scandiacus	liver tissue	Berlin Friedrichsfelde, Berlin	3548613
ED-I-125/19	lib03383	Inka Tern	Larosterna inca	liver tissue	Berlin, Berlin	2937284
ED-I-157/19	lib03415	Snowy Owl #6	Bubo scandiacus	heart tissue	Berlin, Berlin	2467447
ED-I-158/19	lib03416	Andean flamingo	Phoenicoparrus andinus	heart tissue	Berlin, Berlin	836509
ED-I-148/19	lib03417	Goshawk #3	Accipiter gentilis	heart tissue	Berlin, Berlin	1049529
ED-I-156/19	lib03418	Goshawk #4	Accipiter gentilis	great brain tissue	Berlin Friedrichsfelde, Berlin	2722301
ED-I-153/19	lib03419	Goshawk #5	Accipiter gentilis	great brain tissue	Brieselang, Brandenburg	925060
ED-I-155/19	lib03420	Goshawk #6	Accipiter gentilis	great brain tissue	Neuruppin, LK Ostprignitz-Ruppin, Brandenburg	797977
ED-I-89/19	lib03421	Blue tit #2	Parus caeruleus	Organ	Radebeul, Saxony	1414011
ED-I-139/19	lib03422	Great tit #1	Parus major	liver/heart tissue	Dresden, Saxony	1226796
ED-I-177/19	lib03423	Eurasian golden plover	Pluvialis apricaria	liver/spleen tissue	Kamenz/Biehla, LK Bautzen, Saxony	1575924
ED-I-163/19	lib03424	Goshawk #7	Accipiter gentilis	brain tissue	Sandersdorf, LK Anhalt-Bitterfeld	1023309
ED-I-164/19	lib03425	Snowy Owl #7	Bubo scandiacus	liver tissue	Magdeburg, Saxony-Anhalt	1570120
ED-I-165/19	lib03426	Snowy Owl #8	Bubo scandiacus	liver tissue	Magdeburg, Saxony-Anhalt	3767075
ED-I-109/19	lib03427	Coconut Lorikeet	Trichoglossus haematodus	organhomogenate-supernatant	Halle (Saale), Saxony-Anhalt	1425591
ED-I-134/19	lib03428	House Sparrow	Passer domesticus	organhomogenate-supernatant	Rackwitz, LK Nordsachsen, Saxony	1345730
ED-I-135/19	lib03429	Eurasian Eagle Owl	Bubo bubo	organhomogenate-supernatant	Bennewitz, LK Leipzig, Saxony	942052
ED-I-172/19	lib03430	Great Grey owl #4	Strix nebulosa	organhomogenate-supernatant	Chemnitz, Saxony	998495
ED-I-173/19	lib03431	Great Grey owl #5	Strix nebulosa	organhomogenate-supernatant	Chemnitz, Saxony	2715156
ED-I-202/19	lib03432	Chilean flamingo	Phoenicopterus chilensis	organhomogenate-supernatant	Leipzig, Saxony	968220
ED-I-205/19	lib03433	Great tit #2	Parus major	organhomogenate-supernatant	Bad Dueben, LK Nordsachsen, Saxony	208336
ED-I-201/19	lib03449	Humboldt-penguin	Spheniscus humboldti	heart tissue	Cottbus, Brandenburg	2723390
ED-I-208/19	lib03450	Goshawk #8	Accipiter gentilis	brain tissue	Stadt Merseburg, Saxony-Anhalt	2322112
ED-I-94/19	lib03451	Horse #2	Equus ferus caballus	spinal cord (cervix part)	Krostitz, Sachsen	2958966
C6_T167_20	lib03481	Mosquito pool #1	Culex pipiens	Supernatant of a mosquito pool homogenate (10 individuals) inoculated in C6/36 mosquito cell lines (5 days post infection)	Berlin Friedrichsfelde, Berlin	1896219
C6_T167_57	lib03482	Mosquito pool #2	Culex pipiens	Supernatant of a mosquito pool homogenate (10 individuals) inoculated in C6/36 mosquito cell lines (5 days post infection)	Berlin Friedrichsfelde, Berlin	1669310
V_T166_60	Lib03504	Mosquito pool #3	Culex pipiens	Supernatant of a mosquito pool homogenate (10 individuals) inoculated in Vero cells (5 days post infection)	Berlin Friedrichsfelde, Berlin	1906013

## Sheet: Table S2
Table S2. Number of sequence reads annotated as non-viral pathogens per dataset.
Library number	Taxonomic Family	counts
lib02726	Sarcocystidae	11
	Eimeriidae	1
lib02896	Plasmodiidae	165
	Eimeriidae	31
	Sarcocystidae	11
lib02898	Plasmodiidae	25
	Taeniidae	34
	Sarcocystidae	1
	Eimeriidae	1
	Trypanosomatidae	2
lib02914	Plasmodiidae	440
	Eimeriidae	7
	Sarcocystidae	2
	Taeniidae	10
lib02916	Pasteurellaceae	793
	Plasmodiidae	310
	Eimeriidae	2
	Trypanosomatidae	6
	Taeniidae	3
lib02959	Plasmodiidae	3
lib02961	Clostridiaceae	228
	Plasmodiidae	1
lib02962	Clostridiaceae	33529
	Plasmodiidae	6
lib03038	Plasmodiidae	5
	Eimeriidae	2
	Sarcocystidae	3
lib03039	Plasmodiidae	9
	Eimeriidae	2
lib03041	Plasmodiidae	48282
	Eimeriidae	6
	Sarcocystidae	1393
	Trypanosomatidae	5
lib03042	Plasmodiidae	15101
	Eimeriidae	109
	Sarcocystidae	92
	Taeniidae	14
lib03378	Plasmodiidae	15
	Eimeriidae	4
lib03379	Plasmodiidae	19
	Eimeriidae	4
lib03380	Plasmodiidae	64080
	Eimeriidae	434
lib03381	Plasmodiidae	64836
	Sarcocystidae	40
	Eimeriidae	29
	Trypanosomatidae	1
lib03382	Plasmodiidae	6525
	Sarcocystidae	173
	Eimeriidae	41
lib03383	Plasmodiidae	144181
lib03415	Plasmodiidae	346
	Eimeriidae	2
	Ascarididae	1
	Sarcocystidae	3
lib03416	Clostridiaceae	65
	Vibrionaceae	24
	Plasmodiidae	3
lib03417	Plasmodiidae	21698
	Sarcocystidae	8
	Eimeriidae	39
lib03418	Plasmodiidae	1415
	Sarcocystidae	23
	Eimeriidae	6
lib03419	Plasmodiidae	313
	Sarcocystidae	4
	Eimeriidae	2
lib03420	Plasmodiidae	10
	Taeniidae	25
	Eimeriidae	7
lib03421	Plasmodiidae	7879
	Sarcocystidae	18
lib03422	Plasmodiidae	95
lib03423	Eimeriidae	32
lib03424	Plasmodiidae	22
	Taeniidae	1
	Eimeriidae	2
lib03425	Plasmodiidae	13
	Sarcocystidae	1
	Eimeriidae	1
lib03504	Sarcocystidae	15
lib03426	Plasmodiidae	190993
	Babesiidae	961
	Sarcocystidae	1834
	Eimeriidae	4225
	Trypanosomatidae	3
lib03427	Shewanellaceae	18
	Vibrionaceae	1055197
	Plasmodiidae	2
lib03428	Hafniaceae	1
	Enterococcaceae	43974
	Campylobacteraceae	75760
	Helicobacteraceae	85050
	Lactobacillaceae	1101
	Enterobacteriaceae	217895
	Sarcocystidae	3
	Eimeriidae	2724
lib03429	Clostridiaceae	4
	Plasmodiidae	150
	Taeniidae	1
	Sarcocystidae	7
	Trypanosomatidae	7
lib03430	Plasmodiidae	134
	Sarcocystidae	23
	Eimeriidae	6
	Trypanosomatidae	10
lib03431	Hafniaceae	1
	Campylobacteraceae	99
	Helicobacteraceae	13
	Clostridiaceae	2
	Plasmodiidae	204
	Sarcocystidae	4
	Eimeriidae	113
lib03433	Hafniaceae	75303
lib03449	Clostridiaceae	50
	Plasmodiidae	12
	Sarcocystidae	1
lib03450	Plasmodiidae	2007
lib03451	Hafniaceae	1
	Plasmodiidae	1
	Schistosomatidae	7
lib03481	Clostridiaceae	3
	Plasmodiidae	9

## Sheet: Table S3
Table S3. More detailed taxonomic classification of viral sequence reads detected in generic high throughput sequence datasets derived from 2018-19 WNV Epidemic in Germany. Number of detected reads, length based on sequencing and assembly, and their closest hits (accession numbers, description, and blastx identities) from the database were included. Total number of sequence reads per library and …
Host	Library number	Taxonomic classification	Number of reads	Length (nt)	Accession number	Description	blastx identity (%)
Tawny Owl	lib02916	Flaviviridae	1	129	ATP66856.1	polyprotein [Rodent pestivirus]	41.38
Snowy	lib03038	Flaviviridae	30	219-2342	API68248.1	polyprotein precursor [Usutu virus]	78.81-100
Owl #1			4	183-548	AWI66603.1; QDQ46558.1	polyprotein [Usutu virus]	80.81-100
			9	399	YP_164808.1	core protein C [Usutu virus]	100
			7	257-372	AZP89717.1 QBA41160.1	NS5 protein [Usutu virus]	53.03-100.00
	lib03038	Peribunyaviridae	320 (1413)	6965	QGA70944.1	RNA-dependent RNA polymerase [Asum virus]	99.56
			298 (1113)	4606	AXP32071.1	glycoprotein precursor [Thimiri virus]	35.23
			110 (396)	1079	YP_009507880.1	nucleocapsid protein [Guama virus]	30.45
Snowy	lib03041	Peribunyaviridae	21	158-720	QGA70944.1	RNA-dependent RNA polymerase [Asum virus]	47.54-100
Owl #2			6	881	AMR73385.1	polyprotein [Belmont virus]	37.35
			5	758	AKO90202.1	nucleocapsid protein [Mapputta virus]	31.45
Blue Tit	lib03381	Reoviridae	240	3906	QCW07531.1	RNA-dependent RNA polymerase [Umatilla virus]	98
#1			162	2760	QCW07532.1	T2 [Umatilla virus]	99.34
			172	2355	YP_009047260.1	VP3 [Umatilla virus]	48.58
			185	1990	QCW07534.1	capsid protein [Umatilla virus]	95.99
			157	1923	QCW07535.1	tubule protein [Umatilla virus]	98.79
			169	1655	BAP18636.1	VP5 [Koyama Hill virus]	95.83
			180	1356	QCW07537.1	viral inclusion body protein [Umatilla virus]	98.52
			113	1139	AZJ37613.1	VP7 [Stretch Lagoon orbivirus]	100
			168	1073	QCW07539.1	helicase [Umatilla virus]	91.02
			108	859	BAP18640.1	NS3 [Koyama Hill virus]	97.68
		Totiviridae	6	774	QGA70770.1	capsid protein [Trichoderma koningiopsis totivirus 1]	29.29
		Riboviria	2	402	APG75978.1	hypothetical protein 2 [Hubei toti-like virus 6]	65.6-61.65
			15	1244	YP_009342434.1	hypothetical protein 2 [Wuhan insect virus 27]	42.42
Goshawk #3	lib03417	Riboviria	560	863-6986	APG75978.1	hypothetical protein 2 [Hubei toti-like virus 6]	37.61-57.34
Goshawk #5	lib03419	Riboviria	1	183	APG75978.1	hypothetical protein 2 [Hubei toti-like virus 6]	66.67
Great Tit #1	lib03422	Flaviviridae	1	342	YP_164817.1	NS4b [Usutu virus]	99.11
			1	462	QBA41160.1	nonstructural protein NS5 [Usutu virus]	100
		Reoviridae	1	366	YP_002925133.1	VP2 [stretch lagoon orbivirus]	56.88
Goshawk #7	lib03424	Riboviria	1	210	APG75978.1	hypothetical protein 2 [Hubei toti-like virus 6]	61.11
			1	243	AGU62876.1	RdRp [Lake Sinai virus 5 JR-2013]	38.71
House	lib03428	Dicistroviridae	1	180	ASM94063.1	putative ORF1, partial [Barns Ness breadcrumb sponge dicistro-like virus 2]	36.67
Sparrow		Iflaviridae	1	273	QCL1100.1	polyprotein [King virus]	35.21
		Picornavirales	2	219-237	YP_009255227.1	nonstructural proteins [Antarctic picorna-like virus 1]	38.39-48.72
			1	198	YP_009423855.1	hypothetical protein 2 [Tioga picorna-like virus 1]	53.33
		Reoviridae	1	180	BAQ19497	mu B [avian orthoreovirus]	98.33
			1	365	AED99913.1	muC [avian orthoreovirus]	89.29
		Riboviria	2	243-321	YP_009345892.1	hypothetical protein [Jingmen tombus-like virus 1]	50.82-60.19
			2	180-228	AYP67569.1	RdRp [Nadgee virus]	34.48-38.24
			1	222	QID77679.1	polyprotein [Pink bollworm virus 4]	60
			1	180	YP_009333140.1	RdRp [Behai narna-like virus 21]	64.29
			1	222	YP_009337713.1	hypothetical protein 1 [Sanxia picorna-like virus 11]	60.19
			1	264	YP_009337755.1	hypothetical protein 1 [Sanxia picorna-like virus 9]	47.73
Great Grey	lib03431	Picornaviridae	3	243-453	AIU36252.1	polyprotein [Norway rat kobuvirus 2]	50.75-63.76
Owl #5		Astroviridae	2	245-246	AFB18035.1	RNA-dependent RNA polymerase [Murine astrovirus]	98.57
Great Tit #2	lib03433	Flaviviridae	1	399	QDF44088.1	polyprotein [Duck hepacivirus]	37.31
			1	387	YP_009509001.1	putative NS3 [Theiler's disease associated virus]	56.07
			1	183	QHD25538.1	polyprotein [Jogalong virus]	55.36
		Picornaviridae	17	150-915	YP_009272812.1	polyprotein [Washington bat picornavirus]	43.08-71.43
		Reoviridae	211	3905	QCW07531.1	RNA-dependent RNA polymerase [Umatilla virus]	98
			161	2736	QCW07532.1	T2 [Umatilla virus]	99.34
			122	2363	YP_009047260.1	VP3 [Umatilla virus]	48.58
			126	1987	QCW07534.1	capsid protein [Umatilla virus]	95.99
			118	1857	QCW07535.1	tubule protein [Umatilla virus]	98.79
			112	1647	BAP18636.1	VP5 [Koyama Hill virus]	95.83
			72	1385	QCW07537.1	viral inclusion body protein [Umatilla virus]	98.52
			65	1140	AZJ37613.1	VP7 [Stretch Lagoon orbivirus]	100
			52	1077	QCW07539.1	helicase [Umatilla virus]	91.02
			23	832	BAP18640.1	NS3 [Koyama Hill virus]	97.68
		Totiviridae	3	168-393	YP_009551683.1	coat protein [Eimeria stiedai RNA virus 1]	46.90-70
			16	925	YP_009551684.1	RNA-dependent RNA polymerase [Eimeria stiedai RNA virus 1]	61.39
			3	114-243	YP_009115499.1	coat protein [Eimeria tenella RNA virus 1]	45.71-52.08
			8	273-915	YP_009115500.1	RNA-dependent RNA polymerase [Eimeria tenella RNA virus 1]	42.35-54.77
			32	1484	YP_009551684.1	RNA-dependent RNA polymerase [Eimeria brunetti RNA virus 1]	47.08
			14	1456	NP_108650.1	coat protein [Eimeria brunetti RNA virus 1]	39.61
			3	174-177	AXA52555.1	putative polycapsid [Linepithema humile toti-like virus 1]	58.62
			7	182	AAF29445.1	RNA-dependent RNA polymerase [Trichomonas vaginalis virus 2]	43.86
		Riboviria	120	1438	APG78218	RdRp [Hubei partiti-like virus 48]	57.3
			8	721	AOC55077.1	polyprotein [Baker virus]	41.53
			1	249	APO40851.1	structural protein [Volivirus sp]	40.74
			1	309	YP_009337883.1	RdRp [Hubei orthoptera virus 4]	35.90-37.86
			1	201	AQM55304.1	hypothetical protein 1 [Cordoba virus]	68.97
			1	243	YP_009337174.1	hypothetical protein [Hubei picorna-like virus 71]	36.36
Goshawk #8	lib03450	Riboviria	1	177	ASA47364.1	RdRp [Wilkie narna-like virus 1]	53.45
Mosquito	lib03481	Chrysoviridae	3	138-288	QGA70949.1	RdRp [Eskilstorp virus]	100
Pool #1			1	159	ASA47448.1	hypothetical protein [Shuangao chryso-like virus 1]	67.31
		Riboviria	3	111-231	ASA47351.1	hypothetical protein [Hubei chryso-like virus 1]	71.43-84.42
Mosquito	lib03482	Mesoniviridae	242607	20125	ALP32023.1	pp1ab polyprotein [Alphamesonivirus 1]	99.69
Pool #2		Tymoviridae	1	198	YP_009505642.1	RdRp [Bombyx mori latent virus]	51.52
		Tymovirales	1	243	QEM39124.1	RdRp [Guadeloupe Culex tymo-like virus]	48.75
Mosquito	lib03504	Nodaviridae	29	1766	AXQ04817.1	hypothetical protein [Culex mosquito virus 1]	97.04
Pool #3		Picornavirales	13	99-444	AWC26954.1	polyprotein [Culex picorna-like virus 1]	75.36-100
		Tombusviridae	12	111-898	YP_009552018.1	hypothetical protein [Culex-associated Tombus-like virus]	88.89-100
		Iflaviridae	5	111-231	YP_009553231.1	polyprotein [Culex-Iflavi-like virus 4]	57.78-100
		Riboviria	1	309	AWR88280.1	hypothetical protein [Hubei chryso-like virus 1]	93.2

## Sheet: Table S4
Table S4. Accession numbers for different protein sequences of representative Orbivirus species. These protein sequences included tubule forming proteins or nonstructural protein 1 (NS1), viral inclusion bodies or nonstructural protein 2 (NS2), nonstructural protein 3 (NS3), RNA dependent RNA polymerase (RdRp), inner shell protein (T2), outer core or viral protein 7 (T13), outer capsid protein 1 …
Orbivirus species	NS1	NS2	NS3	RdRp	T2	T13	OCP1	VP4	VP5	VP6
African horse sickness virus	YP_052965.1	YP_052961.1	YP_052954.1	YP_052966.1	CAP04842.1	YP_052956.1	YP_052941.1	YP_052957.1	YP_052963.1	YP_052964.1
Big Cypress virus	AZK31319.1	AZK31320.1	AZK31321.1	AZK31312.1	AZK31314.1	AZK31318.1	AZK31313.1	AZK31315.1	AZK31316.1	AZK31317.1
Bluetongue virus	AJG44860	YP_052952.1	YP_052960.1	ADI49561.1	AJG44858.1	YP_052967.1	YP_052958.1	YP_052969.2	YP_052955.1	YP_052953.2
Changuinola virus	YP_008719922.1	YP_008719924.1	YP_008719925.1	YP_008719926.1	YP_008719921.1	YP_008719923.1	YP_008719920.1	YP_008719927.1	YP_008719928.1	YP_008719929.1
CHeRI orbivirus 1	QCQ85343.1	QCQ85344.1	QCQ85345.1	QCQ85336.1	QCQ85338.1	QCQ85342.1	QCQ85337.1	QCQ85339.1	QCQ85340.1	QCQ85341.1
CHeRI orbivirus 2	QCQ85353.1	QCQ85354.1	QCQ85355.1	QCQ85346.1	QCQ85348.1	QCQ85352.1	QCQ85347.1	QCQ85349.1	QCQ85350.1	QCQ85351.1
CHeRI orbivirus 3	QCQ85373.1	QCQ85374.1	QCQ85375.1	QCQ85366.1	QCQ85368.1	QCQ85372.1	QCQ85367.1	QCQ85369.1	QCQ85370.1	QCQ85371.1
Chenuda virus	YP_009158882.1	YP_009158895.1	YP_009158899.1	YP_009158878.1	YP_009158879.1	YP_009158896.1	YP_009158881.1	YP_009158880.1	YP_009158894.1	YP_009158897.1
Chobar Gorge virus	YP_009158905.1	YP_009158908.1	YP_009158911.1	YP_009158901.1	YP_009158902.1	YP_009158907.1	YP_009158904.1	YP_009158903.1	YP_009158906.1	YP_009158909.1
Corriparta virus	YP_009507677.1	YP_009507685.1	YP_009507681.1	YP_009507680.1	YP_009507675.1	YP_009507686.1	YP_009507683.1	YP_009507676.1	YP_009507684.1	YP_009507678.1
Epizootic hemorrhagic disease virus	YP_003240112.1	YP_003240115.1	YP_003240117.1	YP_003240108.1	YP_003240110.1	YP_003240114.1	YP_003240109.1	YP_003240111.1	YP_003240113.1	YP_003240116.1
Equine encephalosis virus	YP_009507689.1	YP_009507696.1	YP_009507693.1	YP_009507687.1	YP_009507688.1	YP_009507691.1	YP_009507695.1	YP_009507694.1	YP_009507690.1	YP_009507692.1
Eubenangee virus	YP_009507698.1	YP_009507700.1	YP_009507706.1	YP_009507705.1	YP_009507697.1	YP_009507702.1	YP_009507701.1	YP_009507704.1	YP_009507699.1	YP_009507703.1
Great Island virus	YP_003896061.1	YP_003896065.1	YP_003896068.1	YP_003896058.1	YP_003896059.1	YP_003896064.1	YP_003896062.1	YP_003896060.1	YP_003896063.1	YP_003896066.1
Guangxi orbivirus	YP_009551625.1	YP_009551618.1	YP_009551619.1	YP_009551622.1	YP_009551623.1	YP_009551621.1	YP_009551620.1	YP_009553738.1	YP_009551624.1	YP_009551626.1
Kammavanpettai virus	AXF35754.1	AXF35755.1	AXF35756.1	AXF35757.1	AXF35759.1	AXF35764.1	AXF35758.1	AXF35760.1	AXF35761.1	AXF35763.1
Kemerovo virus	ADZ96233.1	ADZ96235.1	ADZ96238.1	ADZ96229.1	ADZ96230.1	ADZ96236.1	ADZ96232.1	ADZ96231.1	ADZ96234.1	ADZ96237.1
Koyama Hill virus	BAP18634.1	BAP18637.1	BAP18640.1	BAP18631.1	BAP18632.1	BAP18638.1	BAP18633.1	BAP18635.1	BAP18636.1	BAP18639.1
Lebombo virus	YP_009507714.1	YP_009507711.1	YP_009507715.1	YP_009507707.1	YP_009507713.1	YP_009507712.1	YP_009507708.1	YP_009507709.1	YP_009507710.1	YP_009507716.1
Mobuck virus	AYA60495.1	AYA60496.1	AYA60497.1	AYA60488.1	AYA60490.1	AYA60494.1	AYA60489.1	AYA60491.1	AYA60492.1	AYA60493.1
Orungo virus	YP_009507725.1	YP_009507722.1	YP_009507728.1	YP_009507718.1	YP_009507724.1	YP_009507721.1	YP_009507719.1	YP_009507720.1	YP_009507723.1	YP_009507726.1
Palyam virus	YP_052938.1	YP_052939.1	YP_052940.1	YP_052935.1	YP_052934.1	YP_052933.1	YP_052931.1	YP_052936.1	YP_052932.1	YP_052937.1
Parry's Lagoon virus	ANH10673.1	ANH10676.1	ANH10679.1	ANH10670.1	ANH10671.1	ANH10677.1	ANH10672.1	ANH10675.1	ANH10674.1	ANH10678.1
Peruvian horse sickness virus	YP_460045.1	YP_460046.1	YP_460047.1	YP_460038.1	ABB72771.1	YP_460044.1	YP_460040.1	YP_460041.1	YP_460042.1	YP_460043.1
Sathuvachari virus	AGE32267.1	YP_052948.1	AGE32269.1	AGE32260.1	AGE32262.1	AGE32266.1	AGE32261.1	AGE32263.1	AGE32264.1	AGE32265.1
Skunk River virus	AZJ37601.1	AZJ37603.1	AZJ37606.1	AZJ37597.1	AZJ37598.1	AZJ37604.1	AZJ37599.1	AZJ37600.1	AZJ37602.1	AZJ37605.1
St Croix River virus	YP_052947.1	YP_052948.1	YP_052951.1	YP_052942.1	YP_052943.1	YP_052949.1	YP_052944.1	YP_052945.1	YP_052946.1	YP_052950.1
SLOV/2002/Australia/Mosquito				YP_002925132.1	YP_002925133.1
Tribec virus	ADZ96222.1	ADZ96225.1	ADZ96228.1	ADZ96219.1	ADZ96220.1	ADZ96226.1	ADZ96223.1	ADZ96221.1	ADZ96224.1	ADZ96227.1
UMAV/1969/USA/Mosquito	AEE98371.1	AEE98374.1	AEE98374.1	AEE98368.1	AEE98369.1	AEE98375.1	AEE98370.1	AEE98372.1	AEE98373.1
UMAV/2015/Australia/Mosquito	QCW07535.1	QCW07537.1	QCW07537.1	QCW07531.1	QCW07532.1	QCW07538.1	QCW07533.1	QCW07534.1	QCW07536.1
Wad Medani virus	YP_009158886.1	YP_009158888.1	YP_009158892.1	YP_009158877.1	YP_009158883.1	YP_009158889.1	YP_009158885.1	YP_009158884.1	YP_009158887.1	YP_009158890.1
Wallal virus	YP_008658419.1	YP_008658425.1	YP_008658422.1	YP_008658416.1	YP_008658418.1	YP_008658420.1	YP_008658417.1	YP_008658423.1	YP_008658424.1	YP_008658421.1
Warrego virus	YP_009507733.1	YP_009507738.1	YP_009507732.1	YP_009507729.1	YP_009507730.1	YP_009507737.1	YP_009507735.1	YP_009507731.1	YP_009507736.1	YP_009507734.1
Yunnan orbivirus	YP_443929.1	YP_443931.1	YP_443934.1	YP_443925.1	YP_443926.1	YP_443932.1	YP_443927.1	YP_443928.1	YP_443930.1	YP_443933.1
SLOV/2018/USA/Mosquito	AZJ37612.1			AZJ37607.1	AZJ37608.1	MK100585.1		AZJ37610.1	AZJ37612.1	AZJ37614.1
UMAV/2008/USA/Mosquito	AZJ37619.1	AZJ37620.1		MK100587.1	AZJ37616.1			AZJ37618.1	AZJ37619.1	AZJ37621.1

## Sheet: Table S5
Table S5. Pairwise identity percentages of amino acid sequences of Orbivirus RdRp and Orbivirus T2 (upper box: lower left and upper right, respectively) and Orbivirus T13 and Orbivirus OCP1 proteins (lower box: lower left and upper right, respectively).
	UMAV/2019/Germany/Blackbird	UMAV/2019/Germany/Bluetit	UMAV/2019/Germany/GreatTit	SLOV/2018/USA/Mosquito	UMAV/2015/Australia/Mosquito	KHV/2011/Japan/Mosquito	SLOV/2002/Australia/Mosquito	UMAV/2008/USA/Mosquito	UMAV/1969/USA/Mosquito	Kammavanpettai virus	Corriparta virus	Peruvian_Horse_Sickness_virus	Big Cypress virus	Bluetongue virus	African horse sickness virus	Great Island virus	St Croix River virus
UMAV/2019/Germany/Blackbird		99.23	99.56	98.78	99.12	98.45	98.79	94.59	94.81	43.8	47.74	42.97	44.66	34.66	35.02	44.38	21.83	T2
UMAV/2019/Germany/Bluetit	99.15		99.45	99.23	99.56	98.9	99.23	95.03	95.25	44	47.95	42.86	44.66	34.66	35.13	44.38	21.83
UMAV/2019/Germany/GreatTit	99.15	99.07		99	99.34	98.67	99.01	94.8	95.02	43.84	47.79	42.8	44.39	34.59	35.17	44.32	21.75
SLOV/2018/USA/Mosquito	99.35	99.35	99.17		99.67	99.23	100	95.14	95.36	43.8	48.06	42.8	44.76	34.88	35.35	44.54	21.83
UMAV/2015/Australia/Mosquito	98.14	98.15	98	98.15		99.12	99.67	95.47	95.69	43.8	47.95	42.8	44.66	34.88	35.35	44.54	21.83
KHV/2011/Japan/Mosquito	97.37	97.3	97.07	97.22	97.61		99.23	95.14	95.36	43.8	48.06	42.9	44.55	35.21	35.57	44.65	21.83
SLOV/2002/Australia/Mosquito	96.75	96.68	96.69	96.48	97.38	96		95.14	95.36	43.8	48.06	42.75	44.76	34.88	35.35	44.49	21.83
UMAV/2008/USA/Mosquito	89.54	89.44	89.52	89.27	89.53	88.91	87.99		99.56	44.42	47.95	43.12	43.92	35.43	35.68	43.88	22.16
UMAV/1969/USA/Mosquito	89.62	89.51	89.6	89.36	89.61	88.99	88.07	99.77		44.42	47.85	42.8	43.6	35.32	35.68	43.77	22.16
Kammavanpettai virus	63.83	63.77	63.57	63.56	63.36	63.36	62.06	63.75	63.9		46.11	42.02	45.67	33.68	34.83	42.65	22.62
Corriparta virus	58.08	57.97	57.92	58.73	58.03	58.11	57.19	58.65	58.8	57.96		44.6	47.53	34.94	35.36	43.34	21.93
Peruvian Horse Sickness virus	51.45	51.52	51.41	51.96	51.45	51.75	50.76	52.44	52.28	50.95	51.18		48.36	35.54	35.1	44.91	22.53
Big Cypress virus	54.74	54.72	54.75	55.23	55.01	54.71	53.96	54.86	54.86	55.35	54.15	50.68		33.55	35.24	46.03	22.64
Bluetongue virus	47.09	46.65	46.62	46.9	46.96	46.35	45.82	47.49	47.57	45.21	45.73	44.55	46.12		57.9	35.72	21.33
African horse sickness virus	48.09	47.87	47.84	48.36	47.95	47.65	47.12	47.65	47.57	47.92	46.68	46.82	47.82	55.16		35.31	21.57
Great Island virus	49.34	49.19	49.38	50.69	49.42	49.42	48.42	49.58	49.65	48.62	48.92	46.57	49.55	44.4	45.4		23.69
St Croix River virus	37.6	37.24	37.44	38.21	37.48	37.63	37.04	37.26	37.19	37.66	36.25	34.48	36.72	33.99	35.92	53.09
	RdRp
	UMAV/2019/Germany/Blackbird	UMAV/2019/Germany/Bluetit	UMAV/2019/Germany/GreatTit	SLOV/2018/USA/Mosquito	UMAV/2015/Australia/Mosquito	KHV/2011/Japan/Mosquito	SLOV/2002/Australia/Mosquito	UMAV/2008/USA/Mosquito	UMAV/1969/USA/Mosquito	Kammavanpettai virus	Corriparta virus	Peruvian_Horse_Sickness_virus	Big Cypress virus	Bluetongue virus	African horse sickness virus	Great Island virus	St Croix River virus
UMAV/2019/Germany/Blackbird		57.77	48.58		47.88	58.11			60.44	11.19	13.71	11.29	11.96	8.34	7.15	6.92	8.01	OCP1
UMAV/2019/Germany/Bluetit	100		47.04		47.4	86.83			55.94	12.24	13.49	11.35	12.11	7.92	6.77	7.76	7.95
UMAV/2019/Germany/GreatTit	100	100			47.81	47.11			48.39	10.76	13.27	11.33	11.3	6.16	6.85	6.64	7.59
SLOV/2018/USA/Mosquito	100	100	100
UMAV/2015/Australia/Mosquito	96.85	96.86	96.87	96.87		45.28			48.34	11.9	13.04	11.35	11.74	7.74	6.58	6.76	8.34
KHV/2011/Japan/Mosquito	96.56	96.57	96.58	96.58	99.72				56.47	11.51	13.5	11.57	11.54	7.73	6.52	7.28	8.08
SLOV/2002/Australia/Mosquito
UMAV/2008/USA/Mosquito
UMAV/1969/USA/Mosquito	93.41	93.43	93.45	93.45	91.74	91.45				33.62	40.68	30.59	35.98	24.29	22.6	26.33	15.53
Kammavanpettai virus	33.52	33.43	33.62	33.62	33.33	33.05			33.62		30.4	26.5	27.64	19.37	18.87	20.45	12.96
Corriparta virus	41.76	41.64	41.81	41.81	40.96	40.96			40.68	30.4		33.33	35.31	23.58	22.75	30.45	19.16
Peruvian Horse Sickness virus	29.91	29.83	30.03	30.03	30.59	30.59			30.59	26.5	33.33		31.44	21.65	19.44	28.85	15.79
Big Cypress virus	37.04	36.93	37.11	37.11	37.11	37.11			35.98	27.64	35.31	31.44		24.22	23.38	29.97	18.16
Bluetongue virus	24.14	24.07	24.29	24.29	24	24			24.29	19.37	23.58	21.65	24.22		42.94	20.56	16.67
African horse sickness virus	21.88	21.81	22.03	22.03	21.47	21.47			22.6	18.87	22.75	19.44	23.38	42.94		22.28	17.37
Great Island virus	27.53	27.45	27.65	27.65	27.17	27.17			26.33	20.45	30.45	28.85	29.97	20.56	22.28		15.67
St Croix River virus	15.34	15.3	15.53	15.53	16.05	16.05			15.53	12.96	19.16	15.79	18.16	16.67	17.37	15.67
	T13

## Sheet: Table S6
Table S6. Accession numbers for different protein sequences (RNA dependent RNA polymerase/RdRp, glycoprotein precursor/GPC and nucleocapsid) of representative Peribunyaviridae virus strains and the outgroup Tomato spotted wilt virus. Virus acronym for each virus were also indicated.
Virus Family	Genera	Abbreviations	Virus Name	RdRp	GPC	Nucleocapsid
Peribunyaviridae	Herbevirus	HEBV	Herbert virus	YP_009507855.1	YP_009507854.1	YP_009507853.1
		KIBV	Kibale virus	YP_009362027.1	YP_009362035.1	YP_009362025.1
		TAIV	Tai virus	YP_009362026.1	YP_009362028.1	YP_009362024.1
	Orthobunyavirus	AKAV	Akabane virus	YP_001497159.1	YP_001497160.1	YP_001497161.1
		AINOV	Aino virus	YP_006590079.1	YP_006590070.1	YP_006590071.1
		ALAV	Alajuela virus	YP_009507859.1	YP_009507856.1	YP_009507857.1
		AMBV	Anhembi virus	YP_009666889.1	YP_009666890.1	YP_009666891.1
		ANADV	Anadyr virus	ANB45710.1	ANB45709.1	ANB45707.1
		BAKV	Baakal virus	QEO75948.1	QEO75949.1	QEO75950.1
		BATV	Batai virus	AFY52608.1	AFY52604.1	AFY52615.1
		BELLV	Bellavista virus	YP_009666954.1	YP_009666957.1	YP_009666955.1
		BIMV	Bimiti virus	YP_009507866.1	YP_009507865.1	YP_009507867.1
		BIRV	Birao virus	YP_009666996.1	YP_009666997.1	YP_009666994.1
		BOZOV	Bozo virus	YP_009667001.1	YP_009666998.1	YP_009666999.1
		BRAZV	Brazoran virus	AGS94386.1	AGS94385.1	AGS94383.1
		BUCV	Buffalo Creek virus	AJD77610.1	AJD77609.1	AJD77608.1
		BUNV	Bunyamwera virus	NP_047211.1	NP_047212.1	NP_047213.1
		BUTV	Buttonwillow virus	YP_009666926.1	YP_009666928.1	YP_009666927.1
		BWAV	Bwamba virus	YP_009362049.1	YP_009362064.1	YP_009362050.1
		CAPV	Capim virus	ALP92388.1	ALP92389.1	ALP92390.1
		CARV	Caraparu virus	AGW82134.1	AGW82135.1	AGW82136.1
		CATUV	Catu virus	YP_009507870.1	YP_009507869.1	YP_009507868.1
		CEV	California encephalitis virus	APA29013	APA29014	APA29015.1
		CPOV	Cachoeira Porteira virus	AEZ35283	AEZ35284	AEZ35285.1
		CQV	Cat Que virus	AXQ05038.1	AXQ05039.1	AXQ05040.1
		CVV	Cache Valley virus	YP_009666950.1	YP_009666951.1	YP_009666952.1
		ENSV	Enseada virus	YP_009666945.1	YP_009666942.1	YP_009666944.1
		FPV	Facey's Paddock virus	AHY22330.1	AHY22339.1	AHY22348.1
		FSV	Fort Sherman virus	YP_009666949.1	YP_009666946.1	YP_009666947.1
		GAMV	Gamboa virus	YP_009507871.1	YP_009507872.1	YP_009507873.1
		GGV	Gan Gan virus	ALQ43836.1	ALQ43837.1	ALQ43838.1
		GJAV	Guajara virus	YP_009507877.1	YP_009507876.1	YP_009507875.1
		GMAV	Guama virus	YP_009507879.1	YP_009507878.1	YP_009507880.1
		GROV	Guaroa virus	YP_009362061.1	YP_009362080.1	YP_009362058.1
		IACOV	Iaco virus	YP_009666893.1	YP_009666892.1	YP_009666894.1
		ILEV	Ilesha virus	YP_009666916.1	YP_009666915.1	YP_009666913.1
		INGV	Ingwavuma virus	YP_009666917.1	YP_009666918.1	YP_009666919.1
		JATV	Jatobal virus	YP_009666904.1	YP_009666903.1	YP_009666901.1
		JCV	Jamestown Canyon virus	YP_009666884.1	YP_009666885.1	YP_009666882.1
		KEYV	Keystone virus	YP_009666964.1	YP_009666961.1	YP_009666962.1
		KKV	Kaeng Khoi virus	YP_009362074.1	YP_009362075.1	YP_009362076.1
		KOOV	Koongol virus	YP_009507885.1	YP_009507886.1	YP_009507887.1
		KOWV	Kowanyama virus	AMR73391.1	AMR73392.1	AMR73393.1
		KRIV	Kairi virus	YP_009507881.1	YP_009507882.1	YP_009507883.1
		LACV	La Crosse virus	ABQ12631.1	ABQ12630.1	ABQ12628.1
		LEAV	Leanyer virus	YP_009666888.1	YP_009666886.1	YP_009666887.1
		LUKV	Lukuni virus	YP_009507862.1	YP_009507860.1	YP_009507861.1
		LUMV	Lumbo virus	YP_009666968.1	YP_009666965.1	YP_009666966.1
		MADV	Madrid virus	YP_009362071.1	YP_009362079.1	YP_009362072.1
		MAGV	Maguari virus	ATJ04177.1	ATJ04178.1	ATJ04179.1
		MANV	Manzanilla virus	AHY22334.1	AHY22343.1	AHY22352.1
		MAPV	Mapputta virus	AJD77604	AJD77603	AJD77602
		MCAV	Macaua virus	AEZ35261.1	AEZ35262.1	AEZ35263.1
		MDV	Main Drain virus	AXP32030.1	AXP32031.1	AXP32032.1
		MELV	Melao virus	YP_009666970.1	YP_009666969.1	YP_009666971.1
		MERV	Mermet virus	AHY22335.1	AHY22344.1	AHY22353.1
		MIRV	Mirim virus	APM83098.1	APM83099.1	APM83100.1
		MPKV	Maprik virus	AJD77607	AJD77606	AJD77605
		MTBV	Marituba virus	YP_009362068.1	YP_009362078.1	YP_009362069.1
		NDV	Nyando virus	YP_009362066.1	YP_009362065.1	YP_009362052.1
		NZV	Ness Ziona virus	QBH98892.1	QBH98893.1	QBH98894.1
		ORIV	Oriboca virus	YP_009362043.1	YP_009362062.1	YP_009362044.1
		OROV	Oropouche virus	NP_982304.1	NP_982303.1	NP_982305.1
		OYOV	Oyo virus	AEE01391.1	AEE01390.1	AEE01389.1
		PATV	Patois virus	AXP33560.1	AXP33566.1	AXP33555.1
		PEAV	Peaton virus	YP_009666872.1	YP_009666873.1	YP_009666870.1
		POTV	Potosi virus	YP_009666985.1	YP_009666984.1	YP_009666986.1
		SABOV	Sabo virus	YP_009666875.1	YP_009666874.1	YP_009666876.1
		SANV	Sango virus	YP_009666879.1	YP_009666878.1	YP_009666880.1
		SAV	San Angelo virus	YP_009666975.1	YP_009666976.1	YP_009666973.1
		SBV	Schmallenberg virus	YP_009666911.1	YP_009666912.1	YP_009666909.1
		SDNV	Serra do Navio virus	YP_009666980.1	YP_009666977.1	YP_009666978.1
		SEDV	Sedlec virus	AXP32058.1	AXP32059.1	AXP32060.1
		SHUV	Shuni virus	YP_009667053.1	YP_009667050.1	YP_009667051.1
		SIMV	Simbu virus	YP_006590082.1	YP_006590085.1	YP_006590083.1
		SORV	Sororoca virus	YP_009666895.1	YP_009666896.1	YP_009666897.1
		SSHV	Snowshoe hare virus	ABW87611.2	ABX47014.1	ABX89407.1
		TAHV	Tahyna virus	ACF72885.1	ACF32415.1	ACF32417.1
		TATV	Tataguine virus	YP_009666936.1	YP_009666937.1	YP_009666935.1
		TCMV	Tacaiuma orthobunyavirus	YP_009667044.1	YP_009667046.1	YP_009667045.1
		TENV	Tensaw virus	YP_009666865.1	YP_009666869.1	YP_009666866.1
		TETEV	Tete virus	YP_009512923.1	YP_009512922.1	YP_009512924.1
		THIV	Thimiri virus	AXP32070.1	AXP32071.1	AXP32072.1
		TNTV	Triniti virus	AZM68667.1	AZM68673.1	AZM68670.1
		TRUV	Trubanaman virus	ALQ43839.1	ALQ43840.1	ALQ43841.1
		TVTV	Trivittatus virus	ALI93835.1	ALI93834.1	ALI93832.1
		UMBV	Umbre virus	YP_009664559.1	YP_009664558.1	YP_009664556.1
		UTIV	Utinga virus	YP_009666923.1	YP_009666924.1	YP_009666925.1
		WBV	Wolkberg virus	YP_009362987.1	YP_009362985.1	YP_009362986.1
		WITV	Witwatersrand virus	YP_009667021.1	YP_009667022.1	YP_009667019.1
		WYOV	Wyeomyia virus	YP_009512925.1	YP_009512926.1	YP_009512927.1
		ZEGV	Zegla virus	YP_009667038.1	YP_009667039.1	YP_009667037.1
	Pacuvirus	PACV	Pacui virus	YP_009666929.1	YP_009666931.1	YP_009666930.1
		CAIV	Caimito virus	QCI62735	QCI62736.1	QCI62737.1
		CHIV	Chilibre virus	QCI62738.1	QCI62739.1	QCI62740.1
		RPEV	Rio Preto da Eva virus	YP_009666934.1	YP_009666932.1	YP_009666933.1
		TAPV	Tapirape virus	AIN55747.1	AIN55748.1	AIN55749.1
	Shangavirus	SgIV-1	Shuangao Insect Virus 1	1_YP_009300681.1	1_YP_009300682.1	1_YP_009300683.1
	Lakivirus	LAKV	Lakamha virus	QEO75951.1	QEO75952.1	QEO75953.1
	Lambavirus	LBBV	Largemouth bass bunyavirus	QDJ95875.1	QDJ95876.1	QDJ95877.1
	Khurdivirus	KHURV	Khurdun virus	AHL27166.1	AHL27167.1	AHL27168.1
		AKTV	Akhtuba virus	AIL53813.1	AIL53814.1	AIL53815.1
	Unclassified	ASUMV	Asum virus	QGA70944	This study	This study
		HEDV	Hedwig virus	This study	This study	This study
		BUBAV	Buffalo bayou virus	QFQ60707	NA	QFQ60708
		FULV	Fulton virus	QEQ50490.1	QEQ50491.1	QEQ50492.1
Tospoviridae	Orthotospovirus	TSWV	Tomato spotted wilt virus	NP_049362.1	NP_049359.1	NP_049361.1

## Sheet: Table S7
Table S7. Pairwise identity percentages of amino acid sequences of nucleocapsid (top), glycoprotein precursor (middle) and RNA dependent RNA polymerase (bottom) proteins of representative Peribunyaviridae and and the outgroup Tomato spotted wilt virus. The corresponding acronyms and accession numbers of representative peribunyaviruses were shown in Table S2.
	BUNV	MAPV	BRAZV	CAIV	TAPV	CHIV	HEDV	ASUMV	SgIV-1	HEBV	TAIV	KIBV	KHURV	LAKV	FULV	LBBV	BUBAV	TSWV
BUNV
MAPV	36.86
BRAZV	30.25	26.02
CAIV	25.53	25.63	21.43
TAPV	30.64	28.15	25.94	67.62
CHIV	30.51	25.52	23.13	58.2	57.38
HEDV	22.27	20.68	19.86	22.54	24.59	23.27
ASUMV	22.27	20.68	19.86	22.54	24.59	23.27	99.24
SgIV-1	16.73	21.25	14.95	15.41	18.05	17.98	17.99	17.99
HEBV	20.5	18.11	14.46	12.45	15.35	16.12	11.52	11.52	12.92
TAIV	19.75	18.6	14.92	12.5	15.83	17.84	11.94	11.94	12.59	66.22
KIBV	17.57	17.28	16.87	12.86	14.94	15.29	13.38	13.38	13.65	72.57	60.89
KHURV	19.49	19.25	17.72	18.91	15.97	18.07	16.81	16.81	12.31	16.95	15.74	17.8
LAKV	16.25	19.42	7.42	15.87	16.67	17.32	17	17	12.45	24.67	24.34	23.79	16.03
FULV	13.67	13.8	15.51	13.18	15.05	16.43	14.5	14.5	10.9	13.91	11.97	13.51	13.19	8.63
LBBV	16.8	12.85	13.21	13.13	14.67	15	12.81	12.46	11.74	15.42	14.23	13.33	17.57	14.06	19.49
BUBAV	17.87	18.14	15.09	16.8	15.57	16.73	13.69	13.69	16.79	17.24	16.88	17.67	15.65	16.87	12.52	15.64
TSWV	14.74	13.65	13.51	14.62	17.69	16.09	12.86	12.86	11.99	11.81	8.52	12.55	13.6	11.58	9.49	12.81	8.98
Nucleocapsid
	BUNV	MAPV	BRAZV	CAIV	TAPV	CHIV	HEDV	ASUMV	SgIV-1	HEBV	TAIV	KIBV	KHURV	LAKV	FULV	LBBV	BUBAV	TSWV
BUNV
MAPV	30.44
BRAZV	31.85	28.63
CAIV	27.28	26.68	27.01
TAPV	27.59	25.42	25.56	60.92
CHIV	27.47	25.97	26.81	59.02	58.5
HEDV	24.14	22.06	23.64	22.16	22.04	20.9
ASUMV	24.01	22.13	23.64	22.16	22.04	21.04	98.87
SgIV-1	17.4	16.17	15.96	16.18	15.76	15.97	14.68	14.92
HEBV	10.27	11.26	10.32	10.51	10.78	10.61	11.42	11.49	10.07
TAIV	10.94	11.82	11.45	10.64	11.04	10.54	11.48	11.48	9.75	70.59
KIBV	10.96	11.56	11.2	10.05	10.59	9.63	11.5	11.5	9.89	69.47	67.47
KHURV	16.69	17.23	16.71	16.03	16.34	16.43	16.69	16.62	12.98	14.71	14.69	14.92
LAKV	10.8	9.6	9.7	9.57	9.24	9.6	10.48	10.48	8.45	14.99	16.44	14.92	12.56
FULV	11.06	11.7	10.59	10.24	10.09	10.46	10.25	10.25	9.38	7.56	7.89	7.96	10.24	7.92
LBBV	11.42	10.23	11.21	9.92	9.41	10.44	10.47	10.47	8.54	10.67	11.01	10.76	12.44	11.14	11.39
BUBAV
TSWV	11.74	11.34	11.08	11.34	11.21	10.42	10.74	10.68	9.42	9.74	9.56	10.6	12.5	9.4	9.7	10.25
GPC
	BUNV	MAPV	BRAZV	CAIV	TAPV	CHIV	HEDV	ASUMV	SgIV-1	HEBV	TAIV	KIBV	KHURV	LAKV	FULV	LBBV	BUBAV	TSWV
BUNV
MAPV	48.74
BRAZV	48.74	46.4
CAIV	43.63	41.34	43.35
TAPV	43.53	41.39	43.28	76.52
CHIV	42.29	40.54	43.2	71.11	70.13
HEDV	36.06	37	37.33	36.1	35.83	36.94
ASUMV	36.02	36.95	37.38	36.14	35.79	36.81	99.56
SgIV-1	20.5	21.24	20.87	19.92	20.26	20.15	19.71	19.63
HEBV	24.83	24.14	24.36	24.44	24.43	23.81	23.34	23.42	19.89
TAIV	24.9	24.66	24.75	24.2	24.59	24.09	22.71	22.71	19.81	79.31
KIBV	24.4	24.19	24.49	24.17	24.68	23.98	22.88	22.92	19.65	79.98	78.61
KHURV	31.03	30.77	30.84	31.85	31.04	30.93	29.68	29.63	20.97	27.35	27.92	27.48
LAKV	25.74	25.92	26.16	25.75	25.04	25.55	24.49	24.49	19.9	30.66	30.91	30.54	28.38
FULV	19.16	18.24	18.79	18.4	18.09	17.83	19.19	19.19	15.09	17.81	17.84	17.88	18.52	16.68
LBBV	21.36	20.16	20.73	20.98	20.79	20.99	20.61	20.7	15.89	20.14	19.94	19.87	23.29	19.37	17.22
BUBAV	26.81	26.02	25.89	25.92	26.11	26.99	24.7	24.7	19.33	23.71	23.36	23.56	26.62	23.53	17.7	19.57
TSWV	13.73	14.38	14.11	14.27	13.99	14.22	13.44	13.47	11.5	13.2	13.53	13.07	12.84	13.81	12.86	12.46	13.41
RdRp

## Sheet: Table S8
Table S8. Samples tested in RT-qPCR screening for Umatilla virus and Hedwig virus. RNA samples grouped to panel 1 belong to animal samples with representative organ/s processed using high throughput sequencing, while the remaining animal samples (without representative sample for sequencing) were categorized in panel 2. NT, not tested
Sample code	Year	Panel number	Host (Common English name)	Organ	Hedwig virus (Old primers and probes)	Hedwig virus (New primers and probes)		Umatilla Virus		Sample location; Federal States	Sample location; Specific details
					L-Seg	L-Seg	S-Seg	Seg-5	Seg-1
ED-I-062/19	2019	1	Snowy Owl	heart	NT	neg	neg	neg	neg	Saxony-Anhalt	Tierpark Wittenberg
ED-I-079/18	2018	1	Snowy Owl	Brain	26.84	NT	NT	NT	NT	Berlin	Tierpark
ED-I-079/18	2018	1	Snowy Owl	Spleen	21.77	NT	NT	NT	NT
ED-I-079/18	2018	1	Snowy Owl	Liver	22.6	NT	NT	NT	NT
ED-I-079/18	2018	1	Snowy Owl	Heart	22.73	NT	NT	NT	NT
ED-I-079/18	2018	1	Snowy Owl	Kidney	22.76	NT	NT	NT	NT
ED-I-079/18	2018	1	Snowy Owl	Brain	25.18	NT	NT	neg	neg
ED-I-079/18	2018	1	Snowy Owl	Spleen	18.06	19.06	19.69	neg	neg
ED-I-082/18	2018	1	Goshawk	Brain	Neg	NT	NT	NT	NT	Saxony-Anhalt	Klein-Weißandt
ED-I-089/18	2018	1	Goshawk	Brain	neg	neg	neg	neg	neg	Saxony	Bad Düben
ED-I-083/19	2019	1	Great Grey Owl	liver	Neg	neg	neg	neg	neg	Saxony-Anhalt
ED-I-085/19	2019	1	Snowy Owl	Brain	Neg	neg	neg	neg	neg	Berlin	Tierpark Berlin
ED-I-085/19	2019	1	Snowy Owl	Spleen	Neg	neg	neg	neg	neg
ED-I-085/19	2019	1	Snowy Owl	Liver	Neg	neg	neg	neg	neg
ED-I-085/19	2019	1	Snowy Owl	Kidney	neg	neg	neg	neg	neg
ED-I-085/19	2019	1	Snowy Owl	Brain	neg	NT	NT	NT	NT
ED-I-085/19	2019	1	Snowy Owl	Spleen	neg	NT	NT	NT	NT
ED-I-085/19	2019	1	Snowy Owl	Liver	neg	NT	NT	NT	NT
ED-I-085/19	2019	1	Snowy Owl	Kidney	neg	NT	NT	NT	NT
ED-I-085/19	2019	1	Snowy Owl	liver	neg	NT	NT	neg	neg
ED-I-087/19	2019	1	Blue Tit	brain	neg	NT	NT	27.43	29.13	Saxony-Anhalt	Halle (Saale)
ED-I-089/19	2019	1	Blue Tit	organ	neg	NT	NT	neg	37.03	Saxony	Radebeul
ED-I-090/18	2018	1	Great Grey Owl	Brain	neg	neg	neg	neg	neg	Bavaria	Wildpark Poing
ED-I-094/19	2019	1	Horse Spinal	Spinal cord	neg	NT	NT	neg	neg	Saxony	Landkreis Nordsachsen
ED-I-107/18	2018	1	Snowy Owl	Brain	25.24	NT	NT	NT	NT	Berlin	Tierpark
ED-I-107/18	2018	1	Snowy Owl	Liver	22.61	NT	NT	NT	NT
ED-I-107/18	2018	1	Snowy Owl	Spleen	27.77	NT	NT	NT	NT
ED-I-107/18	2018	1	Snowy Owl	Kidney	25.8	NT	NT	NT	NT
ED-I-107/18	2018	1	Snowy Owl	Heart	28.51	NT	NT	NT	NT
ED-I-107/18	2018	1	Snowy Owl	Lungs	25.99	NT	NT	NT	NT
ED-I-107-18	2018	1	Snowy Owl	Brain	23.7	NT	NT	neg	neg
ED-I-107-18	2018	1	Snowy Owl	Kidney	23.8	NT	NT	neg	neg
ED-I-109/19	2019	1	Coconut lorikeet	Organ homogenate supernatant	neg	NT	NT	NT	NT	Saxony-Anhalt	Zoo Halle
ED-I-114/18	2018	1	Great Grey Owl	Organmix probe	neg	NT	NT	neg	neg	Bavaria	Wildpark Poing
ED-I-118/19	2019	1	Snowy Owl	Brain	42.42	NT	NT	neg	neg	Berlin	Tierpark
ED-I-118/19	2019	1	Snowy Owl	Spleen	36.08	NT	NT	neg	neg
ED-I-118/19	2019	1	Snowy Owl	Liver	32.56	NT	NT	neg	neg
ED-I-118/19	2019	1	Snowy Owl	Kidney	33.1	NT	NT	neg	neg
ED-I-118/19	2019	1	Snowy Owl	Brain	34.48	NT	NT	NT	NT
ED-I-118/19	2019	1	Snowy Owl	Spleen	31.92	33.54	31.41	NT	NT
ED-I-118/19	2019	1	Snowy Owl	Liver	30.64	30.49	30.49	NT	NT
ED-I-118/19	2019	1	Snowy Owl	Lung	32.46	32.97	32.22	NT	NT
ED-I-118/19	2019	1	Snowy Owl	liver	29.04	NT	NT	neg	neg
ED-I-125/19	2019	1	Inca Tern	liver	neg	NT	NT	NT	NT	Berlin	Zoo Berlin
ED-I-125/19	2019	1	Inca Tern	Brain	neg	neg	neg	neg	neg
ED-I-125/19	2019	1	Inca Tern	Liver	neg	neg	neg	neg	neg
ED-I-127/18	2018	1	Horse	Brain	neg	NT	NT	neg	neg	Brandenburg	Elbe-Elster-Kreis
ED-I-127/18	2018	1	Horse	Spinal cord	neg	NT	NT	neg	neg
ED-I-127/18	2018	1	Horse	Spinal cord	neg	NT	NT	neg	neg
ED-I-134/19	2019	1	Sparrow	Organ homogenate supernatant	neg	neg	neg	neg	neg	Saxony	Landkreis Nordsachsen
ED-I-135/19	2019	1	Eurasian Eagle-Owl	Organ homogenate supernatant	neg	neg	neg	neg	neg	Saxony	04828 Bennewitz,
ED-I-139/19	2019	1	Great Tit	heart/liver	neg	NT	NT	32.03	29.21	Saxony	Dresden,
ED-I-142/18	2018	1	Tawny Owl	Brain	neg	neg	neg	neg	neg	Saxony-Anhalt	06246 Bad Lauchstädt
ED-I-148/19	2019	1	Goshawk	heart	neg	neg	neg	neg	neg	Berlin
ED-I-153/19	2019	1	Goshawk	brain	neg	neg	neg	neg	neg	Brandenburg	Brieselang
ED-I-155/19	2019	1	Goshawk	brain	neg	neg	neg	neg	neg	Brandenburg	Neuruppin
ED-I-156/19	2019	1	Goshawk	brain	neg	neg	neg	neg	neg	Berlin
ED-I-157/19	2019	1	Snowy Owl	heart	neg	neg	neg	neg	neg	Berlin	Zoo Berlin
ED-I-158/19	2019	1	Andean Flamingo	heart	neg	neg	neg	neg	neg	Berlin	Zoo Berlin
ED-I-163/19	2019	1	Goshawk	brain	neg	NT	NT	31.53	28.11	Saxony-Anhalt	Sandersdorf,
ED-I-164/19	2019	1	Snowy Owl	liver	neg	neg	neg	neg	neg	Saxony-Anhalt	Zoo Magdeburg
ED-I-165/19	2019	1	Snowy Owl	liver	neg	neg	neg	neg	neg	Saxony-Anhalt	Zoo Magdeburg
ED-I-172/19	2019	1	Great Grey Owl	Organ homogenate supernatant	neg	NT	NT	NT	NT	Saxony	Tierpark Chemnitz
ED-I-173/19	2019	1	Great Grey Owl	Organ homogenate supernatant	neg	NT	NT	NT	NT	Saxony	Tierpark Chemnitz
ED-I-177/19	2019	1	Eurasian Golden Plover	Spleen/liver	neg	NT	NT	neg	neg	Saxony	Kamenz / Biehla
ED-I-201/19	2019	1	Humboldt-penguin	Heart	neg	NT	NT	neg	neg	Brandenburg	Tierpark Cottbus
ED-I-202/19	2019	1	Chilean flamingo	Organ homogenate supernatant	neg	neg	neg	neg	neg	Saxony	Zoo Leipzig
ED-I-205/19	2019	1	Great tit	Organ homogenate supernatant	neg	neg	neg	NT	NT	Saxony	Bad Düben,
ED-I-208/19	2019	1	Goshawk	brain	neg	NT	NT	36.44	34.02	Saxony-Anhalt	Stadt Merseburg,
M1705Usutu	2019	2	Black bird	Spleen	neg	neg	neg	neg	37.96	Baden Württemburg	Baden, Baden,
M1707Usutu	2019	2	Black bird	Spleen	neg	neg	neg	neg	neg	Baden Württemburg
M1729Usutu	2019	2	Thrush	Spleen	neg	neg	neg	neg	neg	Baden Württemburg
ViralM476	2020	2	Black bird	Spleen	neg	neg	neg	neg	neg	Baden Württemburg	Karlsruhe
ViralM477	2020	2	Black bird	Spleen	neg	neg	neg	neg	neg	Baden Württemburg	Heidelberg
ViralM478	2020	2	Black bird	Spleen	neg	neg	neg	31.54	38.63	Baden Württemburg	Heidelberg
ED-I-002/20	2019	2	Red-whiskered bulbul	Brain	NT	neg	neg	neg	neg	Berlin	Tierpark Berlin
ED-I-002/20	2019	2	Red-whiskered bulbul	Spleen	NT	neg	neg	neg	neg
ED-I-003/20	2019	2	Bateleur	Brain	NT	neg	neg	neg	neg	Berlin	Tierpark Berlin
ED-I-003/20	2019	2	Bateleur	Spleen	NT	neg	neg	neg	neg
ED-I-004/20	2019	2	Burrowing parrot	Brain	NT	neg	neg	neg	neg	Berlin	Tierpark Berlin
ED-I-004/20	2019	2	Burrowing parrot	Spleen	NT	neg	neg	neg	neg
ED-I-005/20	2019	2	African openbill	Brain	NT	neg	neg	neg	neg	Berlin	Tierpark Berlin
ED-I-005/20	2019	2	African openbill	Spleen/Liver	NT	neg	neg	neg	neg
ED-I-005/20	2019	2	African openbill	Kidney	NT	neg	neg	neg	neg
ED-I-006/20	2019	2	African openbill	Brain	NT	neg	neg	neg	neg	Berlin	Tierpark Berlin
ED-I-006/20	2019	2	African openbill	Spleen	NT	neg	neg	neg	neg
ED-I-007/20	2019	2	American flamingo	Brain	NT	neg	neg	neg	neg	Berlin	Tierpark Berlin
ED-I-007/20	2019	2	American flamingo	Spleen	NT	neg	neg	neg	neg
ED-I-018/20	2020	2	Barn owl	Brain	NT	neg	neg	neg	neg	North Rhine Westphalia	59597 Erwitte-Weckinghausen
ED-I-018/20	2020	2	Barn owl	Liver	NT	neg	neg	neg	neg
ED-I-030/20	2020	2	zoobird	Brain	NT	neg	neg	neg	neg	Lower Saxony	21224 Rosengarten
ED-I-030/20	2020	2	zoobird	Liver	NT	neg	neg	neg	neg
ED-I-031/20	2020	2	zoobird	Brain	NT	neg	neg	neg	neg	Lower Saxony	21224 Rosengarten
ED-I-031/20	2020	2	zoobird	Liver	NT	neg	neg	neg	neg
ED-I-032/20	2020	2	zoobird	Brain	NT	neg	neg	neg	neg	Lower Saxony	21224 Rosengarten
ED-I-032/20	2020	2	zoobird	Liver	NT	neg	neg	neg	neg
ED-I-033/20	2020	2	Blue tit	Brain	NT	neg	neg	neg	neg	Mecklenburg West Pomerania	17493 Greifswald-Insel Riems
ED-I-033/20	2020	2	Blue tit	Liver/Kidney	NT	neg	neg	neg	neg
ED-I-034/20	2020	2	Rook	Brain	NT	neg	neg	neg	neg	North Rhine Westphalia	59494 Soest
ED-I-034/20	2020	2	Rook	Liver	NT	neg	neg	neg	neg
ED-I-035/20	2020	2	Eurasian Eagle Owl	Brain	NT	neg	neg	neg	neg	North Rhine Westphalia	58095 Hagen
ED-I-035/20	2020	2	Eurasian Eagle Owl	Liver	NT	neg	neg	neg	neg
ED-I-052/20	2020	2	Northern hawk-owl	Brain	NT	25.66	25.05	neg	neg	Lower Saxony	Wingst,
ED-I-052/20	2020	2	Northern hawk-owl	Liver	NT	24.68	24.77	neg	neg
ED-I-057/19	2019	2	Carrion crow	Liver	NT	neg	neg	neg	neg	North Rhine Westphalia	58313 Herdecke
ED-I-061/20	2020	2	Blackbird	Brain	NT	neg	neg	27.61	24.01	North Rhine Westphalia	Minden
ED-I-061/20	2020	2	Blackbird	Liver/Spleen	NT	neg	neg	28.44	25.12
ED-I-062/20	2020	2	Blackbird	Brain	NT	neg	neg	neg	neg	Lower Saxony	31552 Rodenberg
ED-I-062/20	2020	2	Blackbird	Liver/Spleen	NT	neg	neg	neg	neg
ED-I-063/20	2020	2	Blackbird	Brain	NT	neg	neg	neg	neg	North Rhine Westphalia	Bad Oeynhausen,
ED-I-063/20	2020	2	Blackbird	Liver/Spleen	NT	neg	neg	32455,00	28.67
ED-I-064/20	2020	2	Blackbird	Brain	NT	neg	neg	neg	neg	Lower Saxony	Bad Nenndorf
ED-I-064/20	2020	2	Blackbird	Liver/Spleen	NT	neg	neg	34.69	29.97
ED-I-066/20	2020	2	Blue tit	Brain	NT	neg	neg	neg	neg	Rhineland-Palatinate	54338 Schweich
ED-I-066/20	2020	2	Blue tit	Liver/Heart	NT	neg	neg	neg	neg
ED-I-067/20	2020	2	Blue tit	Brain	NT	neg	neg	neg	neg	Rhineland-Palatinate	56754 Dünfus
ED-I-067/20	2020	2	Blue tit	Liver/Heart	NT	neg	neg	neg	neg
ED-I-068/20	2020	2	Blackbird	Brain	NT	neg	neg	30.2	26.49	Lower Saxony	Stadthagen
ED-I-068/20	2020	2	Blackbird	Liver/Spleen	NT	neg	neg	29.7	27.07
ED-I-069/20	2020	2	Blackbird	Brain	NT	neg	neg	neg	neg	Lower Saxony	31867 Lauenau
ED-I-069/20	2020	2	Blackbird	Liver/Spleen	NT	neg	neg	neg	neg
ED-I-070/20	2020	2	Blackbird	Brain	NT	neg	neg	neg	neg	Lower Saxony	31629 Leeseringen
ED-I-070/20	2020	2	Blackbird	Liver/Spleen	NT	neg	neg	neg	neg
ED-I-071/20	2020	2	Common starling	Brain	NT	neg	neg	neg	neg	Lower Saxony	31547 Münchenhagen
ED-I-071/20	2020	2	Common starling	Liver/Spleen	NT	neg	neg	neg	neg
ED-I-072/20	2020	2	Blackbird	Brain	NT	neg	neg	neg	neg	Lower Saxony	31789 Hameln
ED-I-072/20	2020	2	Blackbird	Liver/Spleen	NT	neg	neg	neg	neg
ED-I-073/20	2020	2	Song thrush	Brain	NT	neg	neg	neg	34.16	Lower Saxony	Sachsenhagen,
ED-I-073/20	2020	2	Song thrush	Liver/Spleen	NT	neg	neg	34.45	34.98
ED-I-074/20	2020	2	Blackbird	Brain	NT	neg	neg	neg	neg	North Rhine Westphalia	32584 Löhne
ED-I-074/20	2020	2	Blackbird	Liver/Spleen	NT	neg	neg	neg	neg
ED-I-075/20	2020	2	Blackbird	Brain	NT	neg	neg	neg	neg	Lower Saxony	49419 Wagenfeld
ED-I-075/20	2020	2	Blackbird	Liver/Spleen	NT	neg	neg	neg	neg
ED-I-076/20	2020	2	Great tit	Brain	NT	neg	neg	neg	neg	Rhineland-Palatinate	55606 Meckenbach
ED-I-076/20	2020	2	Great tit	Liver/Heart	NT	neg	neg	neg	neg
ED-I-077/20	2020	2	Blue tit	Brain	NT	neg	neg	neg	neg	Rhineland-Palatinate	55767 Brücken
ED-I-077/20	2020	2	Blue tit	Liver/Heart	NT	neg	neg	neg	neg
ED-I-078/20	2020	2	Blue tit	Brain	NT	neg	neg	neg	neg	Rhineland-Palatinate	66871 Pfeffelbach
ED-I-078/20	2020	2	Blue tit	Liver/Heart	NT	neg	neg	neg	neg
ED-I-079/20	2020	2	Blue tit	Brain	NT	neg	neg	neg	neg	Rhineland-Palatinate	55767 Wilzenberg
ED-I-079/20	2020	2	Blue tit	Liver/Heart	NT	neg	neg	neg	neg
ED-I-080/18	2018	2	Song Thrush	Brain	neg	neg	neg	NT	NT	Berlin	Tierpark Berlin
ED-I-080/18	2018	2	Song Thrush	Spleen	neg	neg	neg	NT	NT
ED-I-080/18	2018	2	Song Thrush	Kidney	neg	neg	neg	NT	NT
ED-I-080/18	2018	2	Song Thrush	Spleen	neg	neg	neg	NT	NT
ED-I-080/20	2020	2	Yellowhammer	Brain	NT	neg	neg	neg	neg	Rhineland-Palatinate	57610 Ingelbach
ED-I-080/20	2020	2	Yellowhammer	Liver/Heart	NT	neg	neg	neg	neg
ED-I-081/20	2020	2	Blue tit	Brain	NT	neg	neg	neg	neg	Rhineland-Palatinate	57632 Rott
ED-I-081/20	2020	2	Blue tit	Liver/Heart	NT	neg	neg	neg	neg
ED-I-082/20	2020	2	Blue tit	Brain	NT	neg	neg	neg	neg	Rhineland-Palatinate	57629 Streithausen
ED-I-082/20	2020	2	Blue tit	Liver/Heart	NT	neg	neg	neg	neg
ED-I-083/20	2020	2	Blue tit	Brain	NT	neg	neg	neg	neg	Rhineland-Palatinate	57610 Altenkirchen
ED-I-083/20	2020	2	Blue tit	Liver/Heart	NT	neg	neg	neg	neg
ED-I-088/19	2019	2	Black bird	Liver	neg	neg	neg	neg	neg	North Rhine Westphalia	58313 Herdecke
ED-I-088/19	2019	2	Black bird	Spleen	neg	neg	neg	neg	neg
ED-I-088/19	2019	2	Black bird	Spleen	neg	neg	neg	neg	neg
ED-I-093/19	2019	2	Black bird	Spleen	neg	neg	neg	28.04	24.87	Mecklenburg, West Pomerania	Roggentin,
ED-I-093/19	2019	2	Black bird	Liver	neg	neg	neg	29.02	24.51
ED-I-093/19	2019	2	Black bird	Brain	neg	neg	neg	27.27	24.07
ED-I-093/19	2019	2	Black bird	Lungs	neg	neg	neg	26.48	22.95
ED-I-093/19	2019	2	Black bird	Kidney	neg	neg	neg	27.67	23.55
ED-I-093/19	2019	2	Black bird	Heart	neg	neg	neg	27.14	23.68
ED-I-093/19	2019	2	Black bird	Liver	neg	neg	neg	29.02	24.51
ED-I-093/19	2019	2	Black bird	Liver	neg	neg	neg	29.08	23.87
ED-I-093/19	2019	2	Black bird	Spleen	neg	neg	neg	28.04	24.87
ED-I-110/19	2019	2	Blue-eyed black lemur	Brain	neg	neg	neg	neg	neg	Berlin	Tierpark Berlin
ED-I-110/19	2019	2	Blue-eyed black lemur	Spleen	neg	neg	neg	neg	neg
ED-I-111/19	2019	2	Blue-eyed black lemur	Brain	neg	neg	neg	neg	neg	Berlin	Tierpark Berlin
ED-I-111/19	2019	2	Blue-eyed black lemur	Spleen	neg	neg	neg	neg	neg
ED-I-112/19	2019	2	Blue-eyed black lemur	Liver	neg	neg	neg	neg	neg	Berlin	Tierpark Berlin
ED-I-112/19	2019	2	Blue-eyed black lemur	Spleen	neg	neg	neg	neg	neg
ED-I-113/19	2019	2	Snow leopard	Spleen	neg	neg	neg	neg	neg	Berlin	Tierpark Berlin
ED-I-113/19	2019	2	Snow leopard	Liver	neg	neg	neg	neg	neg
ED-I-114/19	2019	2	Snow leopard	Brain	neg	neg	neg	neg	neg	Berlin	Tierpark Berlin
ED-I-114/19	2019	2	Snow leopard	Spleen	neg	neg	neg	neg	neg
ED-I-115/19	2019	2	Chinese merganser	Brain	32.91	22.96	23.3	neg	neg	Berlin	Tierpark Berlin
ED-I-115/19	2019	2	Chinese merganser	Spleen	34.32	23.13	23.69	neg	neg
ED-I-115/19	2019	2	Chinese merganser	Liver	32.27	20.57	20.87	neg	neg
ED-I-115/19	2019	2	Chinese merganser	Kidney	neg	24.29	24.85	neg	neg
ED-I-116/19	2019	2	Black-tailed gull	Brain	neg	neg	neg	neg	neg	Berlin	Tierpark Berlin
ED-I-116/19	2019	2	Black-tailed gull	Spleen	neg	NT	NT	NT	NT
ED-I-116/19	2019	2	Black-tailed gull	Liver	neg	neg	neg	neg	neg
ED-I-117/19	2019	2	Javan pond heron	Brain	neg	neg	neg	neg	neg	Berlin	Tierpark Berlin
ED-I-117/19	2019	2	Javan pond heron	Liver	neg	neg	neg	neg	neg
ED-I-119/19	2019	2	Black-tailed gull	Brain	neg	neg	neg	neg	neg	Berlin	Tierpark Berlin
ED-I-119/19	2019	2	Black-tailed gull	Liver	neg	neg	neg	neg	neg
ED-I-119/19	2019	2	Black-tailed gull	Kidney	neg	neg	neg	neg	neg
ED-I-119/19	2019	2	Black-tailed gull	Heart	neg	neg	neg	neg	neg
ED-I-120/19	2019	2	American flamingo	Brain	neg	neg	neg	neg	neg	Berlin	Tierpark Berlin
ED-I-120/19	2019	2	American flamingo	Liver	neg	neg	neg	neg	neg
ED-I-120/19	2019	2	American flamingo	Kidney	neg	neg	neg	neg	neg
ED-I-120/19	2019	2	American flamingo	Heart	neg	neg	neg	neg	neg
ED-I-126/19	2019	2	Snowy Owl	EDTA-Full blood	neg	neg	neg	neg	neg	Berlin	Tierpark Berlin
ED-I-127/19	2019	2	Snowy Owl	EDTA-Full blood	neg	neg	neg	neg	neg	Berlin	Tierpark Berlin
ED-I-128/19	2019	2	Snow leopard	EDTA-Full blood	neg	neg	neg	neg	neg	Berlin	Tierpark Berlin
ED-I-129/19	2019	2	Snow leopard	EDTA-Full blood	neg	neg	neg	neg	neg	Berlin	Tierpark Berlin
ED-I-167/18	2018	2	House Sparrow	Spleen	neg	neg	neg	NT	NT	Berlin	Berlin-Johannisthal
ED-I-168/18	2018	2	House Sparrow	Spleen	neg	neg	neg	NT	NT	Berlin	Berlin-Johannisthal
ED-I-169/18	2018	2	House Sparrow	Spleen	neg	neg	neg	NT	NT	Berlin	Berlin-Johannisthal
ED-I-170/18	2018	2	House Sparrow	Spleen	neg	neg	neg	NT	NT	Berlin	Berlin-Johannisthal
ED-I-171/18	2018	2	House Sparrow	Spleen	neg	neg	neg	NT	NT	Berlin	Berlin-Johannisthal
ED-I-172/18	2018	2	House Sparrow	Spleen	neg	neg	neg	NT	NT	Berlin	Berlin-Johannisthal
ED-I-173/18	2018	2	House Sparrow	Spleen	neg	NT	NT	NT	NT	Berlin	Berlin-Johannisthal
ED-I-174/18	2018	2	House Sparrow	Spleen	neg	NT	NT	NT	NT	Berlin	Berlin-Johannisthal
ED-I-180/19	2019	2	Black-tailed gull	Liver	neg	neg	neg	neg	neg	Berlin	Tierpark Berlin
ED-I-180/19	2019	2	Black-tailed gull	Kidney	neg	neg	neg	neg	neg
ED-I-181/19	2019	2	African openbill	Liver	neg	neg	neg	neg	neg	Berlin	Tierpark Berlin
ED-I-181/19	2019	2	African openbill	Kidney	neg	neg	neg	neg	neg
ED-I-182/19	2019	2	Cattle egret	Liver	neg	neg	neg	neg	neg	Berlin	Tierpark Berlin
ED-I-182/19	2019	2	Cattle egret	Kidney	neg	neg	neg	neg	neg
ED-I-183/19	2019	2	Meller's duck	Liver	neg	neg	neg	neg	neg	Berlin	Tierpark Berlin
ED-I-183/19	2019	2	Meller's duck	Kidney	neg	neg	neg	neg	neg
ED-I-184/19	2019	2	American flamingo	Liver	neg	20.93	24.14	neg	neg	Berlin	Tierpark Berlin
ED-I-184/19	2019	2	American flamingo	Kidney	neg	20.31	23.42	neg	neg
ED-I-185/19	2019	2	Straw-necked ibis	Spleen	26.45	28.2	25	neg	neg	Berlin	Tierpark Berlin
ED-I-185/19	2019	2	Straw-necked ibis	Liver	28.62	30.5	29	NT	NT
ED-I-186/19	2019	2	Mikado pheasant	Brain	neg	neg	neg	neg	neg	Berlin	Tierpark Berlin
ED-I-186/19	2019	2	Mikado pheasant	Spleen	neg	neg	neg	neg	neg
ED-I-187/19	2019	2	White eared pheasant	Brain	neg	neg	neg	neg	neg	Berlin	Tierpark Berlin
ED-I-187/19	2019	2	White eared pheasant	Spleen	neg	neg	neg	neg	neg
ED-I-187/19	2019	2	White eared pheasant	Liver	neg	neg	neg	neg	neg
ED-I-187/19	2019	2	White eared pheasant	Kidney	neg	neg	neg	neg	neg
ED-I-187/19	2019	2	White eared pheasant	Heart	neg	neg	neg	neg	neg
ED-I-188/19	2019	2	Black-tailed gull	Brain	neg	neg	neg	neg	neg	Berlin	Tierpark Berlin
ED-I-188/19	2019	2	Black-tailed gull	Liver	neg	neg	neg	neg	neg
ED-I-189/19	2019	2	Black-tailed gull	Brain	neg	neg	neg	neg	neg	Berlin
ED-I-189/19	2019	2	Black-tailed gull	Liver	neg	neg	neg	neg	neg
ED-I-190/19	2019	2	Mount Omei Liocichla	Brain	neg	neg	neg	neg	neg	Berlin	Tierpark Berlin
ED-I-190/19	2019	2	Mount Omei Liocichla	Liver	neg	neg	neg	neg	neg
ED-I-191/19	2019	2	Baer's pochard	Brain	neg	neg	neg	neg	neg	Berlin	Tierpark Berlin
ED-I-191/19	2019	2	Baer's pochard	Liver	neg	neg	neg	neg	neg
ED-I-192/19	2019	2	Mount Omei Liocichla	Brain	neg	neg	neg	neg	neg	Berlin	Tierpark Berlin
ED-I-192/19	2019	2	Mount Omei Liocichla	Liver	neg	neg	neg	neg	neg
ED-I-193/19	2019	2	Black-tailed gull	Brain	neg	neg	neg	neg	neg	Berlin	Tierpark Berlin
ED-I-193/19	2019	2	Black-tailed gull	Liver	neg	neg	neg	neg	neg
ED-I-195/19	2019	2	House sparrow	Spleen	neg	neg	neg	neg	neg	Berlin	Tierpark Berlin
ED-I-195/19	2019	2	House sparrow	Liver	neg	neg	neg	neg	neg
ED-I-196/19	2019	2	House sparrow	Liver	neg	neg	neg	neg	neg	Berlin	Tierpark Berlin
ED-I-196/19	2019	2	House sparrow	Kidney	neg	neg	neg	neg	neg
ED-I-199/19	2019	2	Kagu	Brain	neg	neg	neg	neg	neg	Berlin	Zoo Berlin
ED-I-199/19	2019	2	Kagu	Spleen	neg	neg	neg	neg	neg
ED-I-199/19	2019	2	Kagu	Liver	neg	neg	neg	neg	neg
ED-I-200/19	2019	2	Chilean flamingo	Brain	neg	neg	neg	neg	neg	Berlin	Zoo Berlin
ED-I-200/19	2019	2	Chilean flamingo	Liver	neg	neg	neg	neg	neg
EDI-225/19	2019	2	Black bird	Liver	neg	neg	neg	neg	36.68	North Rhine Westphalia	58730 Fröndenberg in NRW, Westfalen,
EDI-225/19	2019	2	Black bird	Spleen	neg	neg	neg	35.74	33.99
ED-I-225/19	2019	2	Black bird	Spleen	neg	neg	neg	35.74	33.99
ED-I-225/19	2019	2	Black bird	Liver	neg	neg	neg	neg	36.68
ED-I-225/19	2019	2	Black bird	Brain	neg	neg	neg	neg	36.68
ED-I-225/19	2019	2	Black bird	Spleen	neg	neg	neg	32.17	29.49
ED-I-245/19	2019	2	Black bird	Liver	neg	neg	neg	neg	neg	North Rhine Westphalia	both juvenile black birds from 57074 Siegen (Kreis Siegen-Wittgenstein)
ED-I-246/19	2019	2	Black bird	Liver	neg	neg	neg	neg	neg	North Rhine Westphalia
ED-I-259/19	2019	2	Reindeer	Spleen	neg	neg	neg	neg	neg	Berlin	Tierpark Berlin
ED-I-259/19	2019	2	Reindeer	Liver	neg	neg	neg	neg	neg
ED-I-260/19	2019	2	Dromedary	Brain	neg	neg	neg	neg	neg	Berlin	Tierpark Berlin
ED-I-260/19	2019	2	Dromedary	Spleen	neg	neg	neg	neg	neg
ED-I-261/19	2019	2	Muskox	Brain	neg	neg	neg	neg	neg	Berlin	Tierpark Berlin
ED-I-261/19	2019	2	Muskox	Spleen	neg	neg	neg	neg	neg
ED-I-262/19	2019	2	Peccary	Brain	neg	neg	neg	neg	neg	Berlin	Tierpark Berlin
ED-I-262/19	2019	2	Peccary	Spleen	neg	neg	neg	neg	neg
ED-I-263/19	2019	2	Alpaca	Brain	neg	neg	neg	neg	neg	Berlin	Tierpark Berlin
ED-I-263/19	2019	2	Alpaca	Spleen	neg	neg	neg	neg	neg
ED-I-264/19	2019	2	Goral	Brain	neg	neg	neg	neg	neg	Berlin	Tierpark Berlin
ED-I-264/19	2019	2	Goral	Spleen	neg	neg	neg	neg	neg
ED-I-265/19	2019	2	Meller's duck	Brain	neg	neg	neg	neg	neg	Berlin	Tierpark Berlin
ED-I-265/19	2019	2	Meller's duck	Heart	neg	neg	neg	neg	neg
ED-I-266/19	2019	2	Meller's duck	Brain	neg	neg	neg	neg	neg	Berlin	Tierpark Berlin
ED-I-266/19	2019	2	Meller's duck	Spleen+Heart	neg	neg	neg	neg	neg
ED-I-267/19	2019	2	Black-tailed gull	Spleen+Kidney	neg	neg	neg	neg	neg	Berlin	Tierpark Berlin
ED-I-267/19	2019	2	Black-tailed gull	Liver+Lung	neg	neg	neg	neg	neg
ED-I-268/19	2019	2	Chilean flamingo	Brain	neg	neg	neg	neg	neg	Berlin	Tierpark Berlin
ED-I-268/19	2019	2	Chilean flamingo	Spleen	neg	neg	neg	neg	neg
ED-I-269/19	2019	2	White eared pheasant	Brain	neg	neg	neg	neg	neg	Berlin	Tierpark Berlin
ED-I-269/19	2019	2	White eared pheasant	Spleen	neg	neg	neg	neg	neg
ED-I-270/19	2019	2	American flamingo	Brain	neg	neg	neg	neg	neg	Berlin	Tierpark Berlin
ED-I-270/19	2019	2	American flamingo	Spleen	neg	neg	neg	neg	neg
ED-I-271/19	2019	2	American flamingo	Brain	neg	neg	neg	neg	neg	Berlin	Tierpark Berlin
ED-I-271/19	2019	2	American flamingo	Spleen	neg	neg	neg	neg	neg
ED-I-272/19	2019	2	Ferruginous duck	Brain	29.38	34.2	32.5	NT	NT	Berlin	Tierpark Berlin
ED-I-272/19	2019	2	Ferruginous duck	Spleen	30.49	29.4	32.5	neg	neg
ED-I-273/19	2019	2	Black-tailed gull	Brain	neg	neg	neg	neg	neg	Berlin	Tierpark Berlin
ED-I-273/19	2019	2	Black-tailed gull	Spleen	neg	neg	neg	neg	neg

## Sheet: Table S9
Table S9. Results of reverse transcription quantitative polymerase chain reaction (RT-qPCR) Results for (A) Umatilla virus or (B) Hedwig virus specific screening in different cell cultures passages.
Inoculum	Cells	Passage number	days post infection	Cytopathic effect	CT values		HTS
A. Umatilla virus					Seg 1	Seg 5
ED-I-93/19 Blackbird Liver	BHK-21 cells: 24 well plate	1	3	None	33.1	34.14
Crude cell extracts from P1	BHK-21 cells: 24 well plate	2	3	None	NA	39.12
Crude cell extracts from P2	BHK-21 cells: 24 well plate	3	3	None	NA	NA
ED-I-93/19 Blackbird Spleen	BHK-21 cells: 24 well plate	1	3	None	34.61	34.82
Crude cell extracts from P1	BHK-21 cells: 24 well plate	2	3	None	NA	38.47
Crude cell extracts from P2	BHK-21 cells: 24 well plate	3	3	None	NA	NA
ED-I-93/19 Blackbird Liver	Mosquito C6/36 cells: 24 well plate	1	7	Present	17.46	16.67
Crude cell extracts from P1	Mosquito C6/36 cells: 24 well plate	2	7	Present	17.22	15.74
Crude cell extracts from P2	Mosquito C6/36 cells: 24 well plate	3	7	Present	17.66	15.66	lib04217
ED-I-93/19 Blackbird Spleen	Mosquito C6/36 cells: 24 well plate	1	7	Present	34.29	34.52
Crude cell extracts from P1	Mosquito C6/36 cells: 24 well plate	2	7	Present	37.81	36.05
Crude cell extracts from P2	Mosquito C6/36 cells: 24 well plate	3	7	Present	35.65	35.29
B. Hedwig virus					L-Segment	S segment
ED-I 185/19 Straw necked-ibis Liver	Vero Cells B4 T12.5 Flask	1	5	Atypical	neg	Neg
ED-I 185/19 Straw necked-ibis Liver	C6/36 cells T12.5 Flask	1	5	None	37.46	Neg
	C6/36 cells T12.5 Flask	1	6	None	Neg	Neg
ED-I 185/19 Straw necked-ibis Liver	Vero Cells E6 T12.5 Flask	1	4	None	neg	Neg
	Vero Cells E6 T12.5 Flask	1	6	None	neg	neg
ED-I 185/19 Straw necked-ibis Liver	C6/36 cells T12.5 Flask	1	4	Atypical	neg	neg
	C6/36 cells T12.5 Flask	1	6	Atypical	neg	neg
ED-I 185/19 Straw necked-ibis Liver	BHK-21 T12.5 Flask	1	4	None	neg	neg
	BHK-21 T12.5 Flask	1	6	None	neg	neg
ED-I 185/19 Straw necked-ibis Kidney	Vero Cells B4 T12.5 Flask	1	4	Atypical	neg	neg
ED-I 185/19 Straw necked-ibis Kidney	C6/36 cells T12.5 Flask	1	4	None	35.71	neg
ED-I 185/19 Straw necked-ibis Kidney	Vero Cells E6 T12.5 Flask	1	4	None	neg	neg
ED-I-272/19 Ferruginous duck spleen	Vero Cells E6 T12.5 Flask	1	4	None	neg	neg
	Vero Cells E6 T12.5 Flask	1	6	None	neg	neg
ED-I-272/19 Ferruginous duck spleen	C6/36 cells T12.5 Flask	1	4	Atypical	neg	neg
	BHK-21 T12.5 Flask	1	4	None	neg	neg
ED-I-272/19 Ferruginous duck spleen	C6/36 cells T12.5 Flask	1	6	Atypical	neg	neg
	BHK-21 T12.5 Flask	1	6	None	neg	neg
ED-I-115/19 Chinese merganser Liver	C6/36 cells T12.5 Flask	1	4	Atypical	32.23	33.56
	C6/36 cells T12.5 Flask	1	6	Atypical	29.72	31.83
ED-I-115/19 Chinese merganser Liver	BHK-21 T12.5 Flask	1	4	None	34.4	33.19
	BHK-21 T12.5 Flask	1	6	None	36.79	37.36
Supernatant from P1 ED-I-115/19	C6/36 cells T12.5 Flask	2	4	None	neg	Neg
Chinese merganser Liver in C6/36 cells T12.5 Flask 6 dpi	C6/36 cells T12.5 Flask	2	5	None	neg	Neg
	C6/36 cells T12.5 Flask	2	6	None	32.46	35.26
	C6/36 cells T12.5 Flask	2	7	None	33.92	36.18
Supernatant from P1 ED-I-115/19	BHK-21 T12.5 Flask	2	4	Terminated earlier
Chinese merganser Liver in C6/36 cells T12.5 Flask 6 dpi	BHK-21 T12.5 Flask	2	5	Terminated earlier
	BHK-21 T12.5 Flask	2	6	Terminated earlier
	BHK-21 T12.5 Flask	2	7	Terminated earlier
Supernatant from P2 ED-I-115/19	C6/36 cells T12.5 Flask	3	4	None	Neg	neg
Chinese merganser Liver in C6/36 cells T12.5 Flask 6 dpi	C6/36 cells T12.5 Flask	3	5	None	39.55	neg
	C6/36 cells T12.5 Flask	3	6	None	Neg	neg
	C6/36 cells T12.5 Flask	3	7	None	39.83	neg
Supernatant from P2 ED-I-115/19	Vero Cells E6 T12.5 Flask	3	4	None	Neg	neg
Chinese merganser Liver in C6/36 cells T12.5 Flask 6 dpi	Vero Cells E6 T12.5 Flask	3	5	None	Neg	neg
	Vero Cells E6 T12.5 Flask	3	6	None	Neg	neg
	Vero Cells E6 T12.5 Flask	3	7	None	39.21	neg
ED-I-52/20 Northern hawk-owl Brain	BHK-21 24 well plates	1	3	None
Supernatant from P1 ED-I-52/20 Northern hawk-owl Brain BHK-21	BHK-21 24 well plates	2	3	None	Neg	neg
Supernatant from P2 ED-I-52/20 Northern hawk-owl Brain BHK-21	BHK-21 24 well plates	3	3	None	Neg	neg
ED-I-52/20 Northern hawk-owl Liver	BHK-21 24 well plates	1	3	None
Supernatant from P1 ED-I-52/20 Northern hawk-owl Liver BHK-21	BHK-21 24 well plates	2	3	None	Neg	neg
Supernatant from P2 ED-I-52/20 Northern hawk-owl Liver BHK-21	BHK-21 24 well plates	3	3	None	Neg	neg
ED-I-52/20 Brain	BHK-21 24 well plates	1	3	None
Supernatant from P1 ED-I-52/20 Northern hawk-owl Brain BHK-21	KC cells 24 well plates	2	7	None
Supernatant from P2 ED-I-52/20 Northern hawk-owl Brain KC Cells	BHK-21 24 well plates	3	3	None	Neg	neg
Supernatant from P3 ED-I-52/20 Northern hawk-owl Brain BHK-21	KC cells 24 well plates	4	7	None	Neg	neg
ED-I-52/20 Brain	KC cells 24 well plates	1	7	None
Supernatant from P1 ED-I-52/20 Northern hawk-owl Brain KC Cells	BHK-21 24 well plates	2	3	None	Neg	neg
Supernatant from P2 ED-I-52/20 Northern hawk-owl Brain BHK-21	KC cells 24 well plates	3	7	None	Neg	neg
ED-I-52/20 Liver	BHK-21 24 well plates	1	3	None
Supernatant from P1 ED-I-52/20 Northern hawk-owl Liver BHK-21	KC cells 24 well plates	2	7	None
Supernatant from P2 ED-I-52/20 Northern hawk-owl Liver KC Cells	BHK-21 24 well plates	3	3	None	Neg	neg
Supernatant from P3 ED-I-52/20 Northern hawk-owl Liver BHK-21	KC cells 24 well plates	4	7	None	Neg	neg
ED-I-52/20 Liver	KC cells 24 well plates	1	7	None
Supernatant from P1 ED-I-52/20 Northern hawk-owl Liver KC Cells	BHK-21 24 well plates	2	3	None	Neg	neg
Supernatant from P2 ED-I-52/20 Northern hawk-owl Liver BHK-21	KC cells 24 well plates	3	7	None	Neg	neg
